# Supplementary material for: ﻿Molecular and morphological evidence for a new species of Stachys (Lamiaceae) from Hunan, China
Source: PhytoKeys. 2023 Dec 13;236:121–34. doi: 10.3897/phytokeys.236.112741 (PMC10838187; doi:10.3897/phytokeys.236.112741)
Supplement: XML Treatment for Stachys yingzuijieensis [file phytokeys.236.112741-treatment1.xml]

<!DOCTYPE tp:taxon-treatment
  PUBLIC "-//TaxonX//DTD Taxonomic Treatment Publishing DTD v0 20100105//EN" "tax-treatment-NSO.dtd">
<tp:taxon-treatment xmlns:tp="http://www.plazi.org/taxpub"><tp:treatment-meta><kwd-group><label>Taxon classification</label><kwd>
              <named-content content-type="kingdom">Plantae</named-content>
            </kwd><kwd>
              <named-content content-type="order">Lamiales</named-content>
            </kwd><kwd>
              <named-content content-type="family">Lamiaceae</named-content>
            </kwd></kwd-group><mixed-citation publication-type="journal"><person-group><name><surname>Xue</surname><given-names>Ling</given-names></name><name><surname>Cai</surname><given-names>Jia-Hua</given-names></name><name><surname>Zhan</surname><given-names>Min</given-names></name><name><surname>Li</surname><given-names>Xiao-Ping</given-names></name><name><surname>Wu</surname><given-names>Lei</given-names></name><name><surname>Chen</surname><given-names>Ya-Ping</given-names></name></person-group><article-title>﻿Molecular and morphological evidence for a new species of <italic><tp:taxon-name><tp:taxon-name-part taxon-name-part-type="genus" reg="Stachys">Stachys</tp:taxon-name-part></tp:taxon-name></italic> (<tp:taxon-name><tp:taxon-name-part taxon-name-part-type="family">Lamiaceae</tp:taxon-name-part></tp:taxon-name>) from Hunan, China</article-title><source>PhytoKeys</source><day>13</day><month>12</month><year>2023</year><volume>236</volume><fpage>121</fpage><lpage>134</lpage><pub-id pub-id-type="doi">10.3897/phytokeys.236.112741</pub-id></mixed-citation></tp:treatment-meta><tp:nomenclature><label>﻿</label><tp:taxon-name>
            <object-id xmlns:xlink="http://www.w3.org/1999/xlink" content-type="arpha" xlink:type="simple">0BE63CBF-2ADC-54F5-8B05-236C5AF00F27</object-id>
            <tp:taxon-name-part taxon-name-part-type="genus" reg="Stachys">Stachys</tp:taxon-name-part>
            <tp:taxon-name-part taxon-name-part-type="species" reg="yingzuijieensis">yingzuijieensis</tp:taxon-name-part>
            <object-id xmlns:xlink="http://www.w3.org/1999/xlink" content-type="ipni" xlink:type="simple">urn:lsid:ipni.org:names:77332759-1</object-id>
          </tp:taxon-name><tp:taxon-authority>L.Wu &amp; Y.P.Chen</tp:taxon-authority><tp:taxon-status xmlns:xlink="http://www.w3.org/1999/xlink" xlink:type="simple">sp. nov.</tp:taxon-status><xref ref-type="fig" rid="F3">Figs 3</xref><xref ref-type="fig" rid="F4">, 4</xref></tp:nomenclature><tp:treatment-sec sec-type="material" id="SECID0EAWAG"><title>Type.</title><p>China, Hunan, Huitong County, Yingzuijie National Nature Reserve, alt. 300–800 m, <named-content xmlns:xlink="http://www.w3.org/1999/xlink" content-type="dwc:verbatimCoordinates" xlink:type="simple"><named-content content-type="geo-json" specific-use="{&#34;type&#34;:&#34;Point&#34;,&#34;coordinates&#34;:[109.900000,26.933333]}" id="NCID0EJWAG" xlink:type="simple">26°56′N, 109°54′E</named-content></named-content>, 3 Aug 2022, L. Wu et al. YZJ0145 (holotype: CSFI079941!; isotype: CSFI!).</p></tp:treatment-sec><tp:treatment-sec sec-type="diagnosis" id="SECID0EOWAG"><title>Diagnosis.</title><p><italic><tp:taxon-name><tp:taxon-name-part taxon-name-part-type="genus" reg="Stachys">Stachys</tp:taxon-name-part><tp:taxon-name-part taxon-name-part-type="species" reg="yingzuijieensis">yingzuijieensis</tp:taxon-name-part></tp:taxon-name></italic> is most closely related to <italic><tp:taxon-name><tp:taxon-name-part taxon-name-part-type="genus" reg="Stachys">S.</tp:taxon-name-part><tp:taxon-name-part taxon-name-part-type="species" reg="arrecta">arrecta</tp:taxon-name-part></tp:taxon-name></italic>, but differs in its lamina oblong to elliptic-lanceolate (vs. cordate) with margin crenulate (vs. coarsely serrate), corolla white (vs. pink with purple spots) with tube included in calyx (vs. exerted from calyx) and nutlet surface smooth (vs. verrucate).</p><p>Herbs perennial. Rhizomes white, densely glandular pubescent. Stems erect, simple, 50–75 cm long, quadrangular, densely villous and glandular pubescent. Leaves opposite; petioles 2–4 cm long, densely villous and glandular pubescent; lamina oblong to oblong-lanceolate, papery, 10–16 × 4–6 cm, apex acute, margin crenulate, base cordate, adaxially green, sparsely villous and glandular pubescent, abaxially light green, densely villous and glandular pubescent, lateral veins 4–5-paired, conspicuously elevated abaxially. Verticillasters 6-flowered, flowers sessile; bracts leaf-like, upper ones sessile, lanceolate, densely villous and glandular pubescent on both surfaces, longer than verticillasters; bracteoles linear, 1–2 mm long. Calyx campanulate, ca. 7 mm long, 10-veined, densely villous and glandular pubescent outside, glandular pubescent inside, fruiting calyx dilated, ca. 9 mm long; teeth 5, subequal, ovate-lanceolate, ca. 3 mm long, apex spinescent. Corolla white, ca. 1 cm long, tube ca. 7 mm long, ca. 1.5 mm wide, pubescent annulate inside at 1/3 distance from base; 2-lipped, upper lip erect, concave, subcircular, ca. 3 mm in diam., densely pubescent and glandular pubescent outside, glabrous inside, lower lip spreading, sparsely pubescent and glandular pubescent to glabrescent outside, glabrous inside, ca. 6 mm long, 3-lobed, medium lob largest, trapeziform, ca. 3 mm long, ca. 4 mm wide, apex entire or emarginate, lateral lobs oblong, ca. 2 mm long, ca. 1 mm wide. Stamens 4, straight, included, filaments pubescent and glandular pubescent, anther cells 2, divergent. Style included, glabrous, apex subequally 2-lobed, lobes subulate. Ovary rounded at apex, glabrous. Nutlets 4, dark brown, ovoid, ca. 1.5 mm in diam., smooth and glabrous.</p></tp:treatment-sec><tp:treatment-sec sec-type="phenology" id="SECID0ELXAG"><title>Phenology.</title><p>Flowering from July to September, fruiting from August to October.</p></tp:treatment-sec><tp:treatment-sec sec-type="distribution" id="SECID0EQXAG"><title>Distribution and habitat.</title><p>Currently, <italic><tp:taxon-name><tp:taxon-name-part taxon-name-part-type="genus" reg="Stachys">S.</tp:taxon-name-part><tp:taxon-name-part taxon-name-part-type="species" reg="yingzuijieensis">yingzuijieensis</tp:taxon-name-part></tp:taxon-name></italic> is only known from the Yingzhuijie National Nature Reserve and a total of 50 mature plants were found during our field investigation. The new species usually grows in shady and moist places in evergreen broad-leaved forests at an altitude of 300–800 m.</p></tp:treatment-sec><tp:treatment-sec sec-type="etymology" id="SECID0EBYAG"><title>Etymology.</title><p>The specific epithet is derived from the type locality of the new species, i.e. the Yingzuijie National Nature Reserve in western Hunan Province, China.</p></tp:treatment-sec><tp:treatment-sec sec-type="Chinese name (assigned here)" id="SECID0EGYAG"><title>Chinese name (assigned here).</title><p>yīng zhuǐ jiè shuǐ sū (鹰嘴界水苏).</p></tp:treatment-sec><tp:treatment-sec sec-type="Additional specimen examined" id="SECID0ELYAG"><title>Additional specimen examined.</title><p>China. Hunan: Huitong County, Yingzuijie National Nature Reserve, 8 Aug 2022, L. Wu et al. YZJ0654 (CSFI!).</p></tp:treatment-sec><tp:treatment-sec><!--Section generated to contain objects referenced in tp:taxon-treatment.--><fig id="F3" position="float" orientation="portrait"><object-id xmlns:xlink="http://www.w3.org/1999/xlink" content-type="doi" xlink:type="simple">10.3897/phytokeys.236.112741.figure3</object-id><object-id xmlns:xlink="http://www.w3.org/1999/xlink" content-type="arpha" xlink:type="simple">EAD92081-8E87-52BE-94F5-6FF3FAD034B3</object-id><label>Figure 3.</label><caption><p>Morphology of <italic><tp:taxon-name><tp:taxon-name-part taxon-name-part-type="genus" reg="Stachys">Stachys</tp:taxon-name-part><tp:taxon-name-part taxon-name-part-type="species" reg="yingzuijieensis">yingzuijieensis</tp:taxon-name-part></tp:taxon-name></italic> from the type locality <bold>A</bold> habitat <bold>B</bold> habit <bold>C–D</bold> inflorescence <bold>E</bold> adaxial view of lamina <bold>F</bold> abaxial view of lamina <bold>G</bold> roots and rhizomes <bold>H</bold> frontal view of corolla <bold>I</bold> lateral view of calyces <bold>J</bold> dissected corolla <bold>K</bold> nutlets (<bold>A–J</bold> photographed by Lei Wu <bold>K</bold> photographed by Ya-Ping Chen).</p></caption><graphic xmlns:xlink="http://www.w3.org/1999/xlink" xlink:href="phytokeys-236-121_article-112741__-g003.jpg" position="float" orientation="portrait" xlink:type="simple" id="oo_952166.jpg"><uri content-type="original_file" xlink:type="simple">https://binary.pensoft.net/fig/952166</uri></graphic></fig><fig id="F4" position="float" orientation="portrait"><object-id xmlns:xlink="http://www.w3.org/1999/xlink" content-type="doi" xlink:type="simple">10.3897/phytokeys.236.112741.figure4</object-id><object-id xmlns:xlink="http://www.w3.org/1999/xlink" content-type="arpha" xlink:type="simple">E9C97C3C-1DCD-5CEB-BF37-9E059D788B27</object-id><label>Figure 4.</label><caption><p>Holotype specimen of <italic><tp:taxon-name><tp:taxon-name-part taxon-name-part-type="genus" reg="Stachys">Stachys</tp:taxon-name-part><tp:taxon-name-part taxon-name-part-type="species" reg="yingzuijieensis">yingzuijieensis</tp:taxon-name-part></tp:taxon-name></italic>.</p></caption><graphic xmlns:xlink="http://www.w3.org/1999/xlink" xlink:href="phytokeys-236-121_article-112741__-g004.jpg" position="float" orientation="portrait" xlink:type="simple" id="oo_952167.jpg"><uri content-type="original_file" xlink:type="simple">https://binary.pensoft.net/fig/952167</uri></graphic></fig></tp:treatment-sec></tp:taxon-treatment>
